# Supplementary material for: A Systematic Study on Bio-Based Hybrid Aerogels Made of Tannin and Silica
Source: Materials (Basel). 2021 Sep 11;14(18):5231. doi: 10.3390/ma14185231 (PMC8468457; doi:10.3390/ma14185231)
Supplement: Supplementary file 1 [file materials-14-05231-s001.zip]

Archive with 1 entries (1 files):
- materials-1354832-supplementary.pdf
